# Supplementary material for: What matters to women in the postnatal period: A meta-synthesis of qualitative studies
Source: PLoS One. 2020 Apr 22;15(4):e0231415. doi: 10.1371/journal.pone.0231415 (PMC7176084; doi:10.1371/journal.pone.0231415)
Supplement: S1 Appendix — (XLSX) [file pone.0231415.s002.xlsx]

## Sheet: Sheet A
Code	Source	Author and Reference	Qualitative components Y/N	Views of Women Y/N	What women want in PN Period NY/N	In/Out	Comments
Bra	LILACS	Almeida MS, Silva MA. Women's needs in immediate puerperium in a public maternity in Bahia, Salvador, Brazil. Rev Esc Enferm USP 2008; 42(2):347-54	Y	Y	N	OUT	Article in PORTUGUESE - After translation appears to be more about experiences of care
Aus	CINAHL	Clark A , Skouteris H , Wertheim EH, Paxton SJ, Milgrom J. My baby body: A qualitative insight into women’s body‐related experiences and mood during pregnancy and the postpartum, Journal of Reproductive and Infant Psychology 2009; 27(4): 330-345	Y	Y	Y	IN
Ire	CINAHL	Cronin C. First-time mothers – identifying their needs, perceptions and experiences. Journal of Clinical Nursing 2003; 12: 260–267.	Y	Y	Y	IN
UK	MEDLINE	Deave T, Johnson D, Ingram J. Transition to parenthood: the needs of parents in pregnancy and early parenthood. BMC Pregnancy and Childbirth 2008, 8:30 doi:10.1186/1471-2393-8-30	Y	Y	Y	IN	Discusses pregnancy and PN period
Bra	MEDLINE	Demarchi RF, Nascimento VF, Borges AP, Terças ACP, Grein TAD, Baggio E. Perception of pregnant women and primiparous puerpera's on maternity. J Nurs UFPE on line, Recife 2017; 11(7):2663-73	Y	Y	Y	IN	Discusses pregnancy and PN period
USA	MEDLINE	DeMaria AL, Delay C, Sundstrom B, Wakefield AL, Avina A, Meier S. (2019): Understanding women’s postpartum sexual experiences, Culture, Health & Sexuality. https://doi.org/10.1080/13691058.2018.1543802	Y	Y	Y	IN	Views on sexuality
Aus	CINAHL	Forster DA, McLachlan HL, Rayner J, Yelland J, Gold L, Rayner S. The early postnatal period: exploring women's views, expectations and experiences of care using focus groups in Victoria, Australia. BMC Pregnancy and Childbirth 2008, 8:27 doi:10.1186/1471-2393-8-27	Y	Y	Y	IN
Can	MEDLINE	Gaboury J, Capaday S, Somera J, Purden M. Effect of the Postpartum Hospital Environment on the Attainment of Mothers’ and Fathers’ Goals. JOGNN, 2017; 46: 40–50	Y	Y	Y	IN	Includes views of fathers
Nor	CINAHL	Haga SM, Lynne A, Slinning K, Kraft P. A qualitative study of depressive symptoms and well-being among first-time mothers. Scand J Caring Sci; 2012; 26; 458–466	Y	Y	Y	IN
Iran	POPLINE	Javadifar N, Majlesi; F, Nikbakht A, Nedjat S, Montazeri A. Journey to Motherhood in the First Year After Child Birth. Journal of Family and Reproductive Health 2016; 10(3): 146-153	Y	Y	Y	IN	Journey to motherhood
Bra	MEDLINE	Kalinowski LC, Favero L, Carraro TE, Wall ML, Lacerda MR. Postpartum primipara at home and associated nursing care: a data-based theory. Online braz j nurs [periodic online] 2012 Dec; 11(3): 701-19	Y	Y	Y	IN
Swiss	EMBASE	Kurth E, Krähenbühl K, Eicher M, Rodmann S, Fölmli L, Conzelmann C, Zemp E. Safe start at home: what parents of newborns need after early discharge from hospital - a focus group study. BMC Health Services Research (2016) 16:82	Y	Y	Y	IN	Needs following early discharge
Swiss	MEDLINE	Kurth E, Powell Kennedy H, Zemp Stutz E, Kesselring A, Fornaro I, Spichiger E. Responding to a crying infant – You do not learn it overnight: A phenomenological study. Midwifery 30 (2014) 742–749	Y	Y	Y	IN	Responding to crying
Swiss	MEDLINE	Kurth E, Spichiger E, Stutz EZ, Biedermann J, Hösli I, Kennedy HP. Crying babies, tired mothers - challenges of the postnatal hospital stay: an interpretive phenomenological study. BMC Pregnancy and Childbirth 2010, 10:21	Y	Y	Y	IN?	Coping with crying babies?
Aus	CINAHL	Maher JM, Souter K. ‘It’s much easier to get help for the baby’: Women, postpartum health and maternal and child health care groups. Health Sociology Review 2006; 15: 104–111	Y	Y	Y	IN
USA	CINAHL	Martin A, Horowitz C, Balbierz A, Howell EA. Views of Women and Clinicians on Postpartum Preparation and Recovery. Matern Child Health J (2014) 18:707–713	Y	Y	Y	IN	Views of women and healthcare professionals
Spain	CINAHL	Martínez-Martínez A, Arnau J, Salmerón JA, Velandrino AP, Martínez ME. (2017) The sexual function of women during puerperium: a qualitative study, Sexual and Relationship Therapy, 32:2, 181-194	Y	Y	Y	IN	Sexuality in the ppartum period
Tanz	MEDLINE	Mbekenga CK, Christensson K, Lugina HI, Olsson P. Joy, struggle and support: Postpartum experiences of ﬁrst-time mothers in a Tanzanian suburb. Women and Birth 2011; 24: 24—31	Y	Y	y	in
Bra	CINAHL	Merighi MAB, Gonçalves R, Rodrigues IG. Experiencing the postpartum period: A comprehensive approach of social phenomenology. Rev Bras Enferm 2006 nov-dez; 59(6): 775-9.	Y	Y	Y	IN	Article in PORTUGUESE
Can	MEDLINE	Nieterman E, Fox B. Controlling the unruly maternal body: Losing and gaining control over the body during pregnancy and the postpartum period. Social Science & Medicine 174 (2017) 142-148	Y	Y	Y	IN	Sexuality/body image
Spain	CINAHL	Pascual CP, Pinedo IA, Grandes G, Cifuentes ME, Inda IG, Gordon JP. Perceived needs of women regarding maternity. Qualitative study to redesign maternal education. Aten Primaria. 2016;48(10):657-664	Y	Y	Y	IN	Article in SPANISH
Can	MEDLINE	Price SL, Aston M, Monaghan J, Sim M, Murphy GT, Etowa J, et al. Maternal Knowing and Social Networks: Understanding First-Time Mothers’ Search for Information and Support Through Online and Offline Social Networks. Qualitative Health Research 2018, 28(10): 1552 –1563	Y	Y	Y	IN	Information needs
Swiss	MEDLINE	Razurel C, Bruchon-Schweitzer M, Dupanloup A, Irion O, Epiney M. Stressful events, social support and coping strategies of primiparous women during the postpartum period: a qualitative study. Midwifery 2011; 27: 237–242	Y	Y	Y	IN
Bra	LILACS	Riberio JP, Lima FBC de, Soares TMS et al. Needs felt by women in the puerperal period. J Nurs UFPE online, Recife, 2019; 13(1):61-9	Y	Y	Y	IN
Kenya	MEDLINE	Rotich E, Wolvaardt L. A descriptive study of the health information needs of Kenyan women in the first 6 weeks postpartum. BMC Pregnancy and Childbirth (2017) 17:385	Y	Y	Y	IN
USA	MEDLINE	Runquist J. Persevering Through Postpartum Fatigue. JOGNN, 36, 28-37; 2007	Y	Y	Y	IN	Specifiaclly about ppartum fatigue
Bra	MEDLINE	Salim NR, Junior HPOS, Gualda DMR.Everyday behavioral and physical changes in women during the postpartum period - a qualitative approach. Online Brazilian Journal of Nursing 2010; 9(1)	Y	Y	Y	IN	Article in PORTUGUSE
Bra	LILACS	Salim NR, Araújo NM, Gualda DMR. Body and Sexuality: Puerperas’ Experiences. Rev. Latino-Am. Enfermagem 2010 Jul-Aug; 18(4):732-9	Y	Y	Y	IN	Body image/sexuality
Bra	MEDLINE	Salim NR, Gualda DMR. Sexuality in the puerperium: the experience of a group of women. Rev Esc Enferm USP2010; 44(4):888-95	Y	Y	Y	IN	Body image/sexuality
Bel	CINAHL	Slomian J, Emonts P, VigneronL, Acconcia A, Glowacz F, Reginster JY, Oumourgh M, Bruyère O. Identifying maternal needs following childbirth: A qualitative study among mothers, fathers and professionals. BMC Pregnancy and Childbirth (2017) 17:213	Y	Y	Y	IN	Views of women, fathers and healthcare professionals
Aus	MEDLINE	Stevens J, Schmied V, Burns E, Dahlen HG. Skin-to-skin contact and what women want in the ﬁrst hours after a caesarean section. Midwifery 2019; 74: 140–146	Y	Y	Y	IN
Taiwan	CINAHL	Tsai SY, Hu WY, Lee YL, Wu CY. Infant sleep problems: A qualitative analysis of ﬁrst-time mothers' coping experience. Midwifery 30 (2014) 750–755	Y	Y	Y	IN	Coping with inafnt sleep problems
UK	MEDLINE	Way S. A qualitative study exploring women’s personal experiences of their perineum after childbirth: Expectations, reality and returning to normality. Midwifery 28 (2012) e712–e719	Y	Y	Y	IN	Focus on perineum
UK	CINAHL	Wilkins C. A qualitative study exploring the support needs of ﬁrst-time mothers on their journey towards intuitive parenting. Midwifery 2006;22: 169–180	Y	Y	Y	IN
Taiwan	POPLINE	Yeh YC, St John W, Chuang YH, Huang YP. The care needs of postpartum women taking their first time of doing the month: a qualitative study, Contemporary Nurse 2017; 53(5): 576-588	Y	Y	Y	IN	Within the Chinese context of 'doing the month'
UK	CINAHL	Young E. Maternal expectations: do they match experience? Community Practitioner Oct 2008; 81(10):27-30	Y	Y	Y	IN	Relatively short
Malawi	POPLINE	Zamawe CF, Masache GC, Dube AN. The role of the parents’ perception of the postpartum period and knowledge of maternal mortality in uptake of postnatal care: a qualitative exploration in Malawi. International Journal of Women’s Health 2015;7: 587–594	Y	Y	Y	IN
DATA FROM SAME STUDY
REMOVED AFTER TRANSLATION

## Sheet: Sheet1
Study Ref	Date	Country	Resource	Context	Clear Aims	Lit Review	Theory and Design clear and appropriate	Sampling strategy explained	Data Collection explained	Analysis explained	Findings reflect data	Ethics	Reflexivity	Relevance	Quality Rating
Clark A , Skouteris H , Wertheim EH, Paxton SJ, Milgrom J. My baby body: A qualitative insight into women’s body‐related experiences and mood during pregnancy and the postpartum, Journal of Reproductive and Infant Psychology 2009; 27(4): 330-345	2009	Australia	High	Urban hospitals in 2 cities in Australia	Yes - relating to women's mood and body perceptions during pregnancy and post-partum	Yes - Good	Yes - inductive, qualitative approach but described as phenomenological	Yes - snowball sampling usinga social media platform	Yes - semi structured interviews with 20 women (10 during pregnancy & 10 post-partum [up to 12 weeks]). Demographics given but would expect secondary interviews if adopting phenomenology as the method	Yes - detailed description but utilizes a 'mix' of thematic development and phenomenological lived experience.	Yes - Clear themes supported by disparate, labelled quotes	No - not discussed	No	Yes - extensive and detailed discussion incorporating generalizability, limitations and recommendations	B+
Cronin C. First-time mothers – identifying their needs, perceptions and experiences. Journal of Clinical Nursing 2003; 12: 260–267.	2003	Ireland	High	Urban context in South Ireland	Yes - to identify the needs, perceptions and experiences of ﬁrst-time mothers	Yes - Good	Unclear - described as a 'qualitative approach'	Yes - convenience sample recruited via community links	Yes - 3 Focus groups with 13 women followed by individual interviews with 10 of the 13. No real demographic details or gravida or when the women were interviewed (up to 9 months post-natal?)	Limited - no details but themes were developed using a form of content analysis	Yes - themes and concepts discussed but supported by unlabelled random quotes	Yes - mentioned	No	Yes - extensive and detailed discussion incorporating generalizability and recommendations but no mention of limitations	C+
Deave T, Johnson D, Ingram J. Transition to parenthood: the needs of parents in pregnancy and early parenthood. BMC Pregnancy and Childbirth 2008, 8:30 doi:10.1186/1471-2393-8-30	2008	UK	High	2 Urban healthcare settings in SW England	Yes - to ask first-time mothers and their partners about how they could be better supported during the antenatal period, particularly in relation to the transition to parenthood and parenting skills	Yes - Adequate	Unclear - interview based study with interviews conducted before and after birth (women & partners mainly)	Yes - purposive utilizing community midwives	Yes - ante and post-natal interviews (28 weeks & 3-4 months post-natal) with 24 couples (ante) and 20 (post)	Limited - no details but themes were developed using a form of content analysis	Yes - Clear themes supported by disparate, labelled quotes	Yes	No	Yes - extensive and detailed discussion incorporating generalizability, limitations and recommendations	B
Demarchi RF, Nascimento VF, Borges AP, Terças ACP, Grein TAD, Baggio E. Perception of pregnant women and primiparous puerpera's on maternity. J Nurs UFPE on line, Recife 2017; 11(7):2663-73	2017	Brazil	Upper Middle	8 Urban clinics in the North of Brazil	Yes - to investigate the perception of pregnant women and primiparous mothers on maternity care.	Limited (short and contextual)	Yes - qualitative and exploratory incorporating an appropriate theory	Yes - random sampling of health centres followed by purposive samping of women (primips)	Yes - semi structured interviews with 11 women during preganancy and again between 12 and 45 days post-partum	Yes - using a form of content analysis - well described	Yes - 3 core categories supported by diverse, labelled quotes	Yes	No	Yes - largely contextual but deeper insights woven into the text and implications and limitations addressed in the conclusion	B+
DeMaria AL, Delay C, Sundstrom B, Wakefield AL, Avina A, Meier S. (2019): Understanding women’s postpartum sexual experiences, Culture, Health & Sexuality. https://doi.org/10.1080/13691058.2018.1543802	2019	USA	High	Urban centres in South Carolina	Yes - to explore women's post-natal sexual experiences	Yes - Good	Unclear - part of a larger study on reproductive health. This paper appears to utilize the principles of grounded theory	Unclear - appears to utilize different techniques including convenience and snowball.	Yes - semi structured interviews with 70 women. Basic Demographics collected but no details of how long after birth the interviews took place nor the parity of the women. The average age was nearly 50 and the eldest participant was 78! (Recall an issue?)	Yes - based on grounded theory	Yes - identification of themes & sub-themes supported by unassigned random quotes	Yes	No	Yes - detailed discussion incorporating generalizability, limitations and recommendations	B-
Forster DA, McLachlan HL, Rayner J, Yelland J, Gold L, Rayner S. The early postnatal period: exploring women's views, expectations and experiences of care using focus groups in Victoria, Australia. BMC Pregnancy and Childbirth 2008, 8:27 doi:10.1186/1471-2393-8-27	2008	Australia	High	2 Urban hospitals in the state of Victorai	Yes - to gain a more in-depth understanding of women's views, expectations and experiences of early postnatal care	Yes - Good	Unclear - limited information about theory or design other than the authors conducted focus groups	Unclear - appears to be convenience using a range of approaches targeting a variety of participants (including partners)	Yes - 8 focus groups with a total of 52 women including 8 during the antenatal phase (7 primips) plus 4 individaul interviews. No demographic details	Yes - based on thematic development using network analysis	Yes - themes identified in accord with method supported by poorly labelled quotes	Yes	No	Yes - extensive and detailed discussion incorporating generalizability, limitations and recommendations	B-
Gaboury J, Capaday S, Somera J, Purden M. Effect of the Postpartum Hospital Environment on the Attainment of Mothers’ and Fathers’ Goals. JOGNN, 2017; 46: 40–50	2017	Canada	High	Urban hospital - participants recruited from post-anatl ward	Yes - To describe mothers’ and fathers’ goals in the postpartum period and how the hospital environment en-ables or hinders the attainment of these goals.	Yes - Good	Unclear - labelled as qualitative and descriptive utilizing semi-structured interviews	Yes - Nonprobability purposive sampling was used to gain the perspectives of ﬁrst-time and experienced mothers and fathers of newborns born vaginally or by caesarean	Yes - Detailed description of data collection incorporating interviews with 10 mothers and 8 fathers. Basic demographics included	Yes - constant comparative method to generate codes/themes until data saturation achieved	Yes - clear themes as well as a concept map to illustrate findings all supported by a range of labelled quotes	Yes	No	Yes - excellent, insightful and detailed discussion incorporating generalizability, limitations and recommendations	B+
Haga SM, Lynne A, Slinning K, Kraft P. A qualitative study of depressive symptoms and well-being among first-time mothers. Scand J Caring Sci; 2012; 26; 458–466	2102	Norway	High	Urban clinics in Oslo	Unclear - various different aims sated, broadly summarized as' generating more knowledge that may be helpful in developing preventative programmes for PPD'	Yes - Adequate	Unclear - appears to be loosely based on grounded theory (data saturation) but the analysis states grounded theory wasn't used	Unclear - appears to be based on convenience through recruitment in health centres	Yes - in depth interviews with 12 1st time mums between 8 weeks and 8 months partum. Basic demographics supplied	Yes - thematic analysis based on a recognized approach	Yes - broad themes and sub-themes supported by identifiable quotes	Yes	No	Yes - Broad and detailed explication with limitations and generalisability all addressed but lacks impact because of the vagueness of the initial study aims	C+
Javadifar N, Majlesi; F, Nikbakht A, Nedjat S, Montazeri A. Journey to Motherhood in the First Year After Child Birth. Journal of Family and Reproductive Health 2016; 10(3): 146-153	2016	Iran	Upper Middle	Urban clinics in Tehran and Ahwaz	Yes - to examine women’s experiences of first-time motherhood	Limited	Yes - based on grounded theory	Yes - purposive sampling of healthy 1st time mothers from diverse ethnicities	Yes - multiple semi structured interviews with 26 first time mums supported by field notes, conducted up to 1 year post-partum. Basic demographics	Yes - broadly in accord with grounded theory method	Yes - clear themes/categories in accord with method supported by unlabelled quotes	Yes	No	Yes - reasonably insightful narrative with some attempt to develop theory but no discussion of limitations or generalizability	B
Kalinowski LC, Favero L, Carraro TE, Wall ML, Lacerda MR. Postpartum primipara at home and associated nursing care: a data-based theory. Online braz j nurs [periodic online] 2012 Dec; 11(3): 701-19	2012	Brazil	Upper Middle	Urban - in the homes of women living in a Metropolitan area (Curitiba)	Yes - to interpret how puerperal primiparas cope with caregiving in the home environment	Limited	Yes - based on grounded theory	Yes - purposive sampling of healthy 1st time mothers organised by date of ppartum phase, i.e. 6 interviewed within the 1st 12 days, 6 between 12 -42 days and 4 after 43 days	Yes - individual semi-structured interviews with 16 women (only interviewed once)	Yes - limited details but broadly in accord with method	Yes - clear themes/categories in accord with method supported by labelled quotes	Yes	No	Limited - largely descriptive narrative with little attempt at theory building and no acknowledgement of limitations	C+
Kurth E, Krähenbühl K, Eicher M, Rodmann S, Fölmli L, Conzelmann C, Zemp E. Safe start at home: what parents of newborns need after early discharge from hospital - a focus group study. BMC Health Services Research (2016) 16:82	2016	Switzerland	High	Urban and sub-urban locations in the region of Basel	Unclear - assessment of new post-natal service? and experiences/expectations of post-natal care after hospital discharge	Yes - Good	Yes? - novel design utilizing focus groups and 'playful' exercises to express metaphors using visual imagery	Yes - Purposive - women who gave birth within the previous 9 months. Efforts to include both Turkish mothers, Swiss mothers and fathers highlighted but limited details of how they were recruited	Yes - 6 focus groups: 4 with German speakers (n=18), 1 with Turkish speakers (n=4) and 1 with fathers (n=4). Demographic data included plus details of how the playful design was explained	Unclear - thematic analysis of narrative data plus photographs of constructions designed by the participants - unclear how these two approaches were synthesized or if there is a recognized analytic approach for the playful design	Yes - clear themes supported by disparate, labelled quotes. Photos of constructions used to illustrate idealized post-natal care	Yes	No	Yes - extensive and detailed discussion incorporating generalizability, limitations and recommendations	B
Kurth E, Powell Kennedy H, Zemp Stutz E, Kesselring A, Fornaro I, Spichiger E. Responding to a crying infant – You do not learn it overnight: A phenomenological study. Midwifery 30 (2014) 742–749	2014	Switzerland	High	Urban - post-natal ward of a tertiary hospital in Basel	Yes - to examine the views and practices of ﬁrst-time and experienced mothers in response to infant crying during the ﬁrst 12 weeks post birth.	Yes - Good	Yes - interpretive phenomenology	Yes - maximum variation sampling to recruit participants during the antenatal period	Yes - observational data on the PN ward followed by 2 interviews with 15 mothers at 6-8 weeks PN and 12-14 weeks PN. Relevant Demographic data collected too	Yes - in accord with the phenomenological approach	Yes - clear themes in accord with method supported by labelled quotes	Yes	No*	Yes - extensive and detailed discussion incorporating generalizability, limitations and recommendations	A-
Kurth E, Spichiger E, Stutz EZ, Biedermann J, Hösli I, Kennedy HP. Crying babies, tired mothers - challenges of the postnatal hospital stay: an interpretive phenomenological study. BMC Pregnancy and Childbirth 2010, 10:21	2010	Switzerland	High	Urban - post-natal ward of a tertiary hospital in Basel	Yes - to explore first, how new mothers experience the crying of their baby and their own tiredness and second, which perceptions and practices concerning these issues sustain or impair early family health and wellbeing.	Yes - Good	Yes - interpretive phenomenology	Yes - maximum variation sampling to recruit participants during the antenatal period	Yes - observational data on the PN ward followed by 2 interviews with 15 mothers at 6-8 weeks PN and 12-14 weeks PN. Relevant Demographic data collected too	Yes - in accord with the phenomenological approach	Yes - clear themes/categories in accord with method supported by labelled quotes	Yes	No*	Yes - extensive and detailed discussion incorporating generalizability, limitations and recommendations	A-
Maher JM, Souter K. ‘It’s much easier to get help for the baby’: Women, postpartum health and maternal and child health care groups. Health Sociology Review 2006; 15: 104–111	2006	Australia	High	Urban centres in Melbourne and regional centres in Victoria	Yes - to identify key health issues in women postpartum and their use of health care services in response to these health needs.	Yes - Adequate	Unclear - based on information from focus groups	Unclear - appears to be convenience via posters placed in health centres. Targeted at first time mums	Yes - 4 focus groups with 8 women in each (n=32). Data collection methods in accord with FG approach but groups were pre-existing mother/baby groups. Women had given birth in the previous 12 months - the most recent being 3 months before.	Unclear - limited information about the formal method used for analysis - themes reported in analysis section	Unclear - simple headings supported by unlabelled quotes	Yes	No	Limited - lacking insight, poor exploration of wider literature with little or no attention to limitations or generalizability	C
Martin A, Horowitz C, Balbierz A, Howell EA. Views of Women and Clinicians on Postpartum Preparation and Recovery. Matern Child Health J (2014) 18:707–713	2014	USA	High	Urban - teaching hospital in New York city	Yes - To explore important domains of women’s postpartum experiences as perceived by postpartum mothers and obstetricians/midwives, and to investigate how post-partum care could enhance patient preparation for the post-partum period.	Yes - Adequate	Yes - qualitative and exploratory based on a recognized theoretical model and framework	Yes - conveneince for health professionals and purposive (from hospital records) for women	Yes - 2 focus groups with clinicians (n=13) and 4 with mothers (n=45) using appropriate methods and including demographics. Women were between 2 & 12 months ppartum	Yes - identified as grounded theory but limited details and no mention of data saturation	Yes - basic categories with attributed supporting quotes	Yes	No	Yes - detailed discussion incorporating generalizability, limitations and recommendations	B+
Martínez-Martínez A, Arnau J, Salmerón JA, Velandrino AP, Martínez ME. (2017) The sexual function of women during puerperium: a qualitative study, Sexual and Relationship Therapy, 32:2, 181-194	2017	Spain	High	Urban hospital in Murcia	Yes - to explore women’s sexual function during the puerperal period	Yes - Good	Yes - labelled as phenomemological but described more like grounded theory - single, semi structured interviews conducted until data saturation achieved	Yes - detailed description of an intentional non probablistic approach (?) to identify a specific cohort of healthy women recruited in the post-delivery ward of the hospital	Yes - semi-structured interviews with 30 women 6-8 weeks after birth. Socio-demographic data included	Yes - detailed description but not entirely in accord with phenomenological approach (data saturation isssue not addressed)	Yes - categories clealy identified but not particularly 'interpretive'	Yes	No*	Yes - extensive and detailed discussion incorporating generalizability, limitations (limited!) and recommendations	B
Mbekenga CK, Christensson K, Lugina HI, Olsson P. Joy, struggle and support: Postpartum experiences of ﬁrst-time mothers in a Tanzanian suburb. Women and Birth 2011; 24: 24—31	2011	Tanzania	Low	Urban - 2 clinics ina low-income suburb in Dar-es-Salam	Yes - to explore and describe postpartum experiences of ﬁrst-time mothers in a Tanza-nian, multiethnic, low-income suburb	Yes - Good	Yes - qualitative and exploratory using an inductive approach	Yes - purposive sampling of 1st time mothers at clinics 4-10 weeks ppartum.	Yes - individual semi-structured interviews with 10 1st time mums. Plus basic demographic data	Yes - detailed description of an approach based on content analysis	Yes - basic categories supported by labelled quotes	Yes	No	Yes - extensive and detailed discussion incorporating generalizability, limitations and recommendations	A-
Merighi MAB, Gonçalves R, Rodrigues IG. Experiencing the postpartum period: A comprehensive approach of social phenomenology. Rev Bras Enferm 2006 nov-dez; 59(6): 775-9.	2006	Brazil	Upper Middle	Urban - private hospitals in a Brazilian city	Yes - to achieve an understanding of what new mothers served by private health care realize about the postpartum period, as well as identifying what their help and care needs are, during this life cycle	Yes - Adequate	Yes - labelled as social phenomenology utilizing interviews with ppartum women	Unclear - appears to be a random sample of women in receipt of health insurance at private hospitals. Recruitment based on 'knowledge from 3rd parties'	Unclear - appears to be based on individual interviews with 12 women recruited at 4-6 weeks post-natal and limited by data saturation. No details on any of the women.	Yes - loosely based on a framework in accord with the phiosophical approach including coding and categorizing of data in to 5 themes	Yes - basic themes with labelled quotes in accord with methodology	No - not discussed	No*	Limited - descriptive narrative with little attention paid to wider literature or limitations of the study	C+
Nieterman E, Fox B. Controlling the unruly maternal body: Losing and gaining control over the body during pregnancy and the postpartum period. Social Science & Medicine 174 (2017) 142-148	2017	Canada	High	Unclear - Urban?...a range of settings in Ontario	Yes - to examine (a) how women feel about their changing pregnant and postpartum bodies, (b) whether and why women experience a sense of lost control over their pregnant and postpartum bodies, (c) what meaning women attach to the sense of lost control and (d) what strategies they use to regain a sense of control over their bodies during their transition to motherhood.	Yes - Good	Unclear - part of a larger study on transition to motherhood (no further details). This is labelled as 'qualitative analysis of semi-structured interviews'	Unclear - mixture of convenience through adverts in clinics and on socila media and via snowballing	Unclear - 63 interviews with women who were either pregnant or given birth in previous 2 years. Limited details and recruitment was conducted over 2 phases (apparently in 2 separate studies?)	Unclear - 2 different approaches relating to the 2 different studies with no explanationa bout how the data was combined	Yes - basic themes with labelled quotes mainly focusing on experiences of pregnancy	Yes?	No	Yes - extensive and detailed discussion incorporating generalizability and recommendations but no mention of limitations	C+
Pascual CP, Pinedo IA, Grandes G, Cifuentes ME, Inda IG, Gordon JP. Perceived needs of women regarding maternity. Qualitative study to redesign maternal education. Aten Primaria. 2016;48(10):657-664	2016	Spain	High	Unclear - mixed? Women residing in Bizkaia province	yes - To assess women's perceptions of their needs during the process of becoming a mother and identify what they want from maternal education	Yes - adequate	Yes - rationale given for qualitative approach and use of focus groups	yes - stratified by socioeconomic status?	yes - description of focus groups	yes - thematic content analysis, steps described	yes - themes illustrated by quotes	yes	Limited - discussion of the relationship between researchers and participants	yes - good discussion of study limitations and links to wider literature including dicussion of cultural context	A-
Price SL, Aston M, Monaghan J, Sim M, Murphy GT, Etowa J, et al. Maternal Knowing and Social Networks: Understanding First-Time Mothers’ Search for Information and Support Through Online and Offline Social Networks. Qualitative Health Research 2018, 28(10): 1552 –1563	2018	Canada	High	Mixed - urban and rural locations across Nova Scotia	Yes - to examine and understand how first-time mothers accessed support and information (online and offline) during the first 6 months of their postpartum period	Yes - Very Good	Yes - qualitative and exploratory through a feminist post-cultural lens	Yes - convenience sample of 1st time mothers utilizing a variety of techniques including community posters and social media	Yes - 5 focus groups with 19 mothers as well as individual 'e-interviews' with 18 mothers plus recording of demographic data	Yes - detailed description utilizing content analysis combining data from the focus groups and e-interviews	Yes - but only 2 of the 4 themes explored in this paper (supported by identifiable quotes)	Yes	Yes - to an extent - the authors discussed their reflections and biases during the data collection and analytic phases	Yes - excellent, insightful and detailed discussion incorporating generalizability, limitations and recommendations	A-
Razurel C, Bruchon-Schweitzer M, Dupanloup A, Irion O, Epiney M. Stressful events, social support and coping strategies of primiparous women during the postpartum period: a qualitative study. Midwifery 2011; 27: 237–242	2011	Switzerland	High	Urban - Geneva hospital	Yes - to identify problems and events perceived as stressful by primiparous mothers during the postpartum period, and to explore the social support and coping strategies they used to face these situations.	Yes - Good	Limited - a qualitative study with semi-structured interviews	Yes - convenience sample of 1st time mothers on a post-natal ward in the hospital	Yes - semi structured interviews with 63 healthy 1 st time mums conducted at 6 weeks ppartum. Basic demographic details recorded	Yes - reasonably detailed explanation involving coding and comparison broadly in accord with recognized technique utilizing a framework (stress indicators) and appropriate software	Yes - identification of themes plus supporting, labelled quotes as well as a framework of perceived stressful events and coping resources	Yes	No	Yes - detailed discussion incorporating generalizability, limitations and recommendations	B+
Riberio JP, Lima FBC de, Soares TMS et al. Needs felt by women in the puerperal period. J Nurs UFPE online, Recife, 2019; 13(1):61-9	2019	Brazil	Upper Middle	Unclear - Urban?...a hospital in southern Brazil	Yes - to know the needs felt by women in the puerperal period.	Yes - Adequate	Limited - a qualitative, descriptive study with semi-structured interviews	Unclear - appears to be a convenience sample of women from the post-natal ward of a local hospital but no details	Unclear - 20 women including 10 in the immediate post-natal phase and 10 in the late phase. No demographic data	Limited - no details but based on data saturation and thematic analysis	Yes - very basic descriptive themes supported by identifiable quotes	Yes	No	Limited - generalizability and limitations addressed but largely descriptive, contextualized and repetitive	C
Rotich E, Wolvaardt L. A descriptive study of the health information needs of Kenyan women in the first 6 weeks postpartum. BMC Pregnancy and Childbirth (2017) 17:385	2017	Kenya	Lower Middle	Urban - large referral hospital in a city (Eldoret)	Yes - to determine the information needs of mother-baby pairs in the first 6 weeks after birth.	Yes - Good	Yes - qualitative and exploratory with a longitudinal design	Yes - purposive sampling of women on the post-natal ward 48 hours after birth	Yes - interviews with 15 women at 3 time points after birth (48hrs [face to face], 2 weeks and 6 weeks [both telephone]). Demographic details collected. Recruitment continued until data saturation was achieved	Yes - basic thematic analysis supported by NVIVO software	Yes - identification of themes and sub-themes supported by labelled quotes	Yes	No	Yes - largely contextual but deeper insights identified and implications and limitations both addressed	B
Runquist J. Persevering Through Postpartum Fatigue. JOGNN, 36, 28-37; 2007	2007	USA	High	Urban - a hospial in a city in Arizona	Yes - to develop a theory around post-natal fatigue	Yes - Good	Yes - adopting grounded theory methodology utililizing an iterative semi structured interview format	Yes - sampling strategy in accord with theory to reflect a diverse range of participants	Yes - semi-structured interviews with 5 primips and 8 multips between 2 and 5 weeks after birth. Demographic data included. Recruitment continued until data saturation was achieved (with 10) and continued with 3 more to demonstrate credibility/rigor. 5 had health related problems post-natally	Yes - detailed description in accord with methodological approach	Yes - themes developed in accord with approach and supported by labelled quotes	Yes	Yes - to an extent - the authors discussed their reflections and biases during the data collection and analytic phases	Yes - excellent, insightful and detailed discussion incorporating generalizability, limitations and recommendations	A
Salim NR, Junior HPOS, Gualda DMR.Everyday behavioral and physical changes in women during the postpartum period - a qualitative approach. Online Brazilian Journal of Nursing 2010; 9(1)	2010	Brazil	Upper Middle	Urban - a maternity hospital in Sao Paolo	yes - to understand the changes undergone by women in the puerperal period after the first birth	Yes - adequte	Limited - qualitative study design is appopriate and authors justify, but no theory	Unclear - 6 women interviewed, no description of how identified/recruited	Limited - face to face interviews	Limited - content analysis	yes - comprehensive use of quotes to illustrate the themes	yes	no	Limited - discussion of wider literature but not a clear link with current findings	C
Salim NR, Araújo NM, Gualda DMR. Body and Sexuality: Puerperas’ Experiences. Rev. Latino-Am. Enfermagem 2010 Jul-Aug; 18(4):732-9	2010	Brazil	Upper Middle	Urban - a maternity hospital in Sao Paolo	Yes - to determine how women deal with sexuality and bodily changes during the puerperium.	Yes - Adequate	Limited - a qualitative study utilizing interviews and observation	Unclear - appears to be a convenience sample of women from the post-natal ward of a local hospital but no details	Limited - in situ observation plus semi-structured interviews with 6 healthy women at about 2 months post-partum. No details of who the women were - parity, age, demographics, etc;	Limited - based on content analysis with thematic development but very few details	Yes - identification of themes and sub-themes supported by labelled quotes	Yes	No	Yes - findings explored in the context of the wider literature but little attempt to address limitations or generalizability (based on 6 unidentified women)	C
Salim NR, Gualda DMR. Sexuality in the puerperium: the experience of a group of women. Rev Esc Enferm USP2010; 44(4):888-95	2010	Brazil	Upper Middle	Urban - a maternity hospital in Sao Paolo	Yes - to determine how women deal with sexuality and bodily changes during the puerperium.	Yes - Good	Limited - a qualitative study utilizing interviews and observation	Unclear - appears to be a convenience sample of women from the post-natal ward of a local hospital but no details	Limited - in situ observation plus semi-structured interviews with 6 healthy women at about 2 months post-partum. No details of who the women were - parity, age, demographics, etc;	Limited - based on content analysis with thematic development but very few details	Yes - identification of themes and sub-themes supported by labelled quotes. This study seems to report on the sub-themes	Yes	No	Yes - findings explored in the context of the wider literature but little attempt to address limitations or generalizability (based on 6 unidentified women)	C+
Slomian J, Emonts P, VigneronL, Acconcia A, Glowacz F, Reginster JY, Oumourgh M, Bruyère O. Identifying maternal needs following childbirth: A qualitative study among mothers, fathers and professionals. BMC Pregnancy and Childbirth (2017) 17:213	2017	Belgium	High	Urban - 2 large maternity hospitals in Liege	Yes - in 3 parts:- 1) to explore the needs of mothers in the year following childbirth; (2) to compare these needs between mothers who did not have the feeling of living a psychological disorder or a depression and mothers who lived a psychological disorder or had the impression of living a depression; and (3) to compare the needs expressed by mothers with the perception of professionals and fath…	Yes - Adequate	Unclear - multi-phased qualitative study with a variety of participants. No obvious methodology discussed	Yes - purposive and stratified for women according to time after birth (4-6 weeks and 12-14 months) and also according to diagnosis of PND (or not). Women recruited in the hospital and via social media. Also recruited health professionals and fathers via convenience sampling? and social media respectively	Unclear - Individual interviews with 22 women in total plus 5 women in a focus group (unclear what the purpose of the additional focus group was and how many of the interview participants also took part in the focus group). Variety of parities and diagnosis of PND. Socio-demogrpahic data collected and focus groups conducted with health professionals (n=8) and fathers (n = 2). Authors discuss 'sat…	Unclear - based on content analysis but unclear how the data from the various sources was synthesized	Yes - identification of themes supported by labelled quotes largely from the women. Separate 'theme' for professionals and fathers…short and descriptive but supported by labelled quotes .	Yes	No	Yes - largely descriptive but comprehensive and incorporating generalizabilty and limitations	B-
Stevens J, Schmied V, Burns E, Dahlen HG. Skin-to-skin contact and what women want in the ﬁrst hours after a caesarean section. Midwifery 2019; 74: 140–146	2019	Australia	High	Urban - large metropolitan hospital in Sydney	Yes - to explore women’s experience of skin-to-skin contact and what women want in the ﬁrst two hours after a caesarean	Yes - Adequate	Yes - part of a larger study using video ethnography to capture the events taking place in the 2 hours after a c.s.	Yes - purposive for women intending to have a c.s. and facilitated through a specific technique ('Ladybug').	Yes - 21 women took part in semi structured interviews around 6 weeks ppartum. Women had previously agreed to be filmed immediately after their c.s and the wider study was further supported by observations, field-notes and interviews with health professionals (reported elsewhere). Socio-demographic data laso collected	Unclear - based on a relevant technique but limited details (fieldnotes & observational data also included?)	Yes - quote derived theme and sub-themes supported by appropriately labelled quotes	Yes	Yes - good section on reflexivity	Yes - Reasonably detailed discussion incorporating generalizability, limitations and recommendations	A-
Tsai SY, Hu WY, Lee YL, Wu CY. Infant sleep problems: A qualitative analysis of ﬁrst-time mothers' coping experience. Midwifery 30 (2014) 750–755	2014	Taiwan	High	Urban - a mediacl centre in Northern Taiwan	Yes - to explore the aspects of infant sleep that are perceived problematic by mothers and to discover how mothers cope in response to infant sleep concerns.	Yes - Good	Yes - qualitative and exploratory using a relevant theoretical model to contextualize the findings	Yes - convenience sampling used antenatally followed by purposive sampling post-natally to recruit women according to pre-defined criteria (breasfeeding & infant age)	Yes - detailed data collection methods highlighted with 15 women taking part in in-depth interviews supported by basic socio-demographic details. Authors discuss data saturation but not supported by methodology	Yes - detailed account appropraite to technique utilizing software and iterative development of themes	Yes - identification of themes and sub-themes supported by labelled quotes	Yes	No	Yes - detailed discussion incorporating generalizability, limitations and recommendations	B+
Way S. A qualitative study exploring women’s personal experiences of their perineum after childbirth: Expectations, reality and returning to normality. Midwifery 28 (2012) e712–e719	2012	UK	High	Urban? - a hospital in SW Engalnd	Yes - to explore the feelings, perceptions and experiences of women in relation to their perineum following childbirth in the early postnatal period.	Yes - Adeqaute	Yes - based on grounded theory and informed by diaries and interviews	Unclear - in accord with grounded theory approach but no details of how/where/when women were recruited	Yes - 11 healthy women (a variety of parities) recorded experience of day to day activities for 10 days after birth followed by exploratory & iterative interviews around 2 weeks after birth. No socio-demograhic data. Data saturation discussed	Yes - detailed explanation in accord with methods	Yes - identification of categories with supporting labelled quotes in accord with method	Yes	No	Yes - reasonably insightful narrative with some attempt to develop theory and accounting for limitations and generalizability	B+
Wilkins C. A qualitative study exploring the support needs of ﬁrst-time mothers on their journey towards intuitive parenting. Midwifery 2006;22: 169–180	2006	UK	High	Mixed - a regional hospial and 4 MW led units across the south of England	Yes - to gain an understanding of the experiences of ﬁrst-time mothers in the early weeks of motherhood in order to elicit what areas of support these women ﬁnd empowering in easing their adjustment.	Yes - Good	Yes - based on grounded theory and informed by interviews	Yes - in accord with grounded theory approach - primiparous women were initially recruited by midwives during post-natal care visits and a theoretical sample followed	Yes - 8 healthy primiparous women participated in open-ended interviews. Basic soc-dem data included	Yes - detailed explanation in accord with methods	Yes - identification of core categories and sub-categories with supporting labelled quotes in accord with method	Yes	No	Yes - reasonably insightful narrative with some attempt to develop theory and accounting for limitations and generalizability	A-
Yeh YC, St John W, Chuang YH, Huang YP. The care needs of postpartum women taking their first time of doing the month: a qualitative study, Contemporary Nurse 2017; 53(5): 576-588	2017	Taiwan	High	Urban - a hospital in Taipei	Yes - To explore new mothers’ care needs from their own perspectives during the period of doing the month	Yes - Good	Limited - a descrpitive qualitative study but no theoretical details	Unclear - appears to be a random convenience sample of 1st time mothers recruited in a postpartum nursing centre	Unclear - individual semi-structured interviews with 27 women…some or all were interviewed twice?...no details of when interviews took place.	Limited - thematic development according to an ascribed method but limited details	Yes - identification of themes and sub-themes supported by labelled quotes	Yes	No	Yes - largely contextual but deeper insights woven into the text and implications and limitations addressed in the conclusion	C+
Young E. Maternal expectations: do they match experience? Community Practitioner Oct 2008; 81(10):27-30	2008	UK	High	Mixed? - an area in South East England	Yes - to identify where improvements could be made in preparing parents for their new role by encouraging more realistic expectations and support	Unclear - largely framed around PND which isn't the stated aim of the study	Limited - a qualitative study with interviews and focus groups	Unclear - appears to be a purposive sample of 1st time mothers (with a baby up to 1 year old and no signs of PND) recruited by community midwives.	Yes - semi structured interviews with 11 mothers bookended by focus groups with health professionals. No soc-dem data recorded	Unclear - poorly described and explained but themes were developed!	Yes - very descriptive themes supported by limited but labelled quotes	Yes	No	Limited - lacking insight, poor exploration of wider literature with little or no attention to limitations or generalizability	C
Zamawe CF, Masache GC, Dube AN. The role of the parents’ perception of the postpartum period and knowledge of maternal mortality in uptake of postnatal care: a qualitative exploration in Malawi. International Journal of Women’s Health 2015;7: 587–594	2015	Malawi	Low	Mixed? An area in central Malawi with high levels of poverty and low uptake of post-natal care services	Yes - to examine the perceptions of parents toward the postpartum period and postnatal care in order to deepen understanding of the maternal care-seeking practices after childbirth.	Yes - Adequate	Yes - descriptive, qualitative study informed by focus groups	Yes - random sampling via a community network - well described	Yes - series of focus groups with 36 women (who had given birth in the last year) and 14 fathers including basic socio-demographic data	Yes - thematic development following a formal method - well described	Yes - identification of themes and sub-themes supported by labelled quotes	Yes - mentioned	No	Yes - largely relating to an African context but study limitation not addressed	B
DATA FROM SAME STUDY

## Sheet: Sheet2
Paper	Date	Country	Theme 1	Theme 2	Theme 3	Theme 4	Theme 5	Theme 6	Theme 7	Theme 8	Theme 9	Theme 10	Theme 11	Theme 12	Theme 13	Theme 14	Theme 15	Theme 16	Theme 17	Theme 19	Theme 20	Theme 21
Clark A , Skouteris H , Wertheim EH, Paxton SJ, Milgrom J. My baby body: A qualitative insight into women’s body‐related experiences and mood during pregnancy and the postpartum, Journal of Reproductive and Infant Psychology 2009; 27(4): 330-345	2009	Australia	Shame associated with body image	Sensitive to people's perception of body shape	Frustration and upset at not being able to lose weight	Unrealistic expectation that body would quickly return to normal	Frequent mood changes
Cronin C. First-time mothers – identifying their needs, perceptions and experiences. Journal of Clinical Nursing 2003; 12: 260–267.	2003	Ireland	Usefulness of practical classes to deal with early motherhood	Prressure to breastfeed	Inconsistent information could be confusing	Presence of visitors could be disturbing	Lack of sleep/tiredness in hospital	Value support, especially from mother	Mother perceived to be interfering	Disappointment that family support tailed off	Desire for peer to peer group support services	Feelings of joy and happiness	Difficulty in adjusting to new role	Reduced sexual activity and contraception	Adjusting to practicalities (shopping, going out)	Finding time to be alone	Feelings of loneliness and depression
Deave T, Johnson D, Ingram J. Transition to parenthood: the needs of parents in pregnancy and early parenthood. BMC Pregnancy and Childbirth 2008, 8:30 doi:10.1186/1471-2393-8-30	2008	UK	Importance of mother for support	Importance of peers for support	importance of continuity of carer	Feelings of excitement and love	Midwife seen as main source of information	Wanted a DVD highlighting new parents experiences	Unexpected strain on relationship (mum and dad)	Feelings of strength from becoming a family	Feelings of being excluded from professional support (MEN)
Demarchi RF, Nascimento VF, Borges AP, Terças ACP, Grein TAD, Baggio E. Perception of pregnant women and primiparous puerpera's on maternity. J Nurs UFPE on line, Recife 2017; 11(7):2663-73	2017	Brazil	Recognition of lifestyle changes and shift in family dynamics	Feelings of helplessness	Difficulty in juggling baby demands with healing from c.section	Worries about taking care of a baby	Huge adjustments to routine (going out, shopping)	Post-natal care focus on baby (clinical) and not fears/anxieties of mother	Importance of support from family	Importance of peer support	Value information from health professionals	Preparation and support should begin antenatally
DeMaria AL, Delay C, Sundstrom B, Wakefield AL, Avina A, Meier S. (2019): Understanding women’s postpartum sexual experiences, Culture, Health & Sexuality. https://doi.org/10.1080/13691058.2018.1543802	2019	USA	Resumed sex after health professional advice or adhering to cultural norms	Not feeling ready for sex after 6 weeks	Experiencing sex as painful (body not healed properly)	Fears about getting pregnant again	Self consciousness about body image delayed sex	Feelings of exhaustion limited sexual activity	Children become the priority rather than sex	Anxiety diminished sex drive	Increased sexual satisfaction after birth
Forster DA, McLachlan HL, Rayner J, Yelland J, Gold L, Rayner S. The early postnatal period: exploring women's views, expectations and experiences of care using focus groups in Victoria, Australia. BMC Pregnancy and Childbirth 2008, 8:27 doi:10.1186/1471-2393-8-27	2008	Australia	First time mothers have different post-natal needs	Need for reassurance from health professionals	Physical presence of a midwife in the immediate ppartum viewed as important	Value the time spent in hospital to satisfy information needs	Importance of continuity of carer	Feelings of anxiety and fear about ability to cope	Value time in hospital to establish breasfeeding	Value feeling 'cared for' in hospital environment	Lonely and exhausting time in hospital	Frustration at inconsistent information	Lack of staff at hospital led to frustration	Some women felt partners were excluded in post-natal period	Completely overwhelmed during post-natal period	Frustration with hospital systems (getting medication when required)	Importance of family support
Gaboury J, Capaday S, Somera J, Purden M. Effect of the Postpartum Hospital Environment on the Attainment of Mothers’ and Fathers’ Goals. JOGNN, 2017; 46: 40–50	2017	Canada	Desire to be seen as competent parents	Importance of satisfying baby's nutritional needs (breasfeeding or otherwise)	Need for practical and consistent information from staff	Need for reassurance from staff	Importance of multiple sources of support	Value privacy (time to 'escape')	Needing time to heal	Too much priority given to baby	Lack of staff meant delays in responding and increased anxiety	Hospital routines disturb valuable rest time	Poor condition of units noted by parents - not very nurturing	Visiting hours could be disruptive
Haga SM, Lynne A, Slinning K, Kraft P. A qualitative study of depressive symptoms and well-being among first-time mothers. Scand J Caring Sci; 2012; 26; 458–466	2012	Norway	Depressed feelings assocaited with lack of control	Desire to remain calm	Difficulty coming to terms with birth experience	Importance of practical and emotional support from partner	Unexpected feelings of loneliness	Importance of peer support (mothers groups)	Lack of emotional support from professionals	Pressure to breastfeed successfully
Javadifar N, Majlesi; F, Nikbakht A, Nedjat S, Montazeri A. Journey to Motherhood in the First Year After Child Birth. Journal of Family and Reproductive Health 2016; 10(3): 146-153	2016	Iran	Conflicting emotions	Difficulty coming to terms with being a mother	Feelings of loss of control and inadequacy	Need for social, emotional and practical support	Feeling of being 'burdened' by the baby	Feelings of guilt for not loving the baby	Feelings of overwhelming love for the baby	Unable to perform normal chores around the house	Mothers feel more compassionate, less selfish and more responsible	Feelings of becoming a family	Importance of peer support (women's groups)
Kalinowski LC, Favero L, Carraro TE, Wall ML, Lacerda MR. Postpartum primipara at home and associated nursing care: a data-based theory. Online braz j nurs [periodic online] 2012 Dec; 11(3): 701-19	2012	Brazil	Concerns and anxieties about beastfeeding	Concerns about safety and wellbeing of the baby	Learning to recognise crying cues	Need for information & reassurance from health professionals	Importance of building a relationship with the baby (singing, hugging, gazing)	Feelings of exhaustion	Trying to keep the baby safe	Growing feelings of competence & confidence	Feeling of becoming a 'better woman'	Importance of family/cutural practices in the first 40 days	Lots of positive feelings including joy, tranquility and happiness	Lots of negative feelings including anxiety, tiredness, physical post-birth pain and worries about baby's future
Kurth E, Krähenbühl K, Eicher M, Rodmann S, Fölmli L, Conzelmann C, Zemp E. Safe start at home: what parents of newborns need after early discharge from hospital - a focus group study. BMC Health Services Research (2016) 16:82	2016	Switzerland	Overwhelmed by new resposibilities	Desire to spend longer in hospital to learn/practice feeding techniques		Feeling the weight of new resposibilities	Difficulty in taking care of their own needs (nothers)	Mobility affected because of pain from giving birth	Adjusting to the difficulties of tackling previously simple tasks (leaving the house)	Feelings of exhaustion from not sleeping properly	Feelings of guilt/shame at not being a happy mother	Need for support from partner	Feeling pressure to manage alone	Want a package of services to help build family security	Want post-natal info to be given early (during pregnancy)	Prefer to be given info from health professionals	Difficulty in accessing midwives	Value regular home visits	Need for 24 hour emergency helpline	Importance of midwife observing care at home	Importance of continuity of care	Importance of consistency of information
Kurth E, Powell Kennedy H, Zemp Stutz E, Kesselring A, Fornaro I, Spichiger E. Responding to a crying infant – You do not learn it overnight: A phenomenological study. Midwifery 30 (2014) 742–749	2014	Switzerland	Ability to recognise crying cues improves over time	Importance of establishing routines	Frustration and concern about not being able to stop baby crying	Importance of receiving experiential advice from health professionals, mothers and friends	Concerns about breasfeeding	Concerns about the use of dummies (pacifiers)	1st time mums less confident about soothing techniques	Mothers experience a physical stress response to a crying baby	Prolonged crying gets on mothers nerves	1st time mums more keen to stop the baby crying
Kurth E, Spichiger E, Stutz EZ, Biedermann J, Hösli I, Kennedy HP. Crying babies, tired mothers - challenges of the postnatal hospital stay: an interpretive phenomenological study. BMC Pregnancy and Childbirth 2010, 10:21	2010	Switzerland	Physical and emotional tiredness	Difficulty sleeping in a shared hospital room	Preference for individual hospital rooms	1st time mothers found crying babies tugged on their heartstrings	Belief that a delayed response to crying was better for the baby	Reluctance to leave baby alone	Desire to NOT revolve life around the baby's needs	Difficulty in absorbing information while exhausted	Hospital procedures interfere with sleep at night	Appreciate nurses taking baby for a while to get some sleep
Maher JM, Souter K. ‘It’s much easier to get help for the baby’: Women, postpartum health and maternal and child health care groups. Health Sociology Review 2006; 15: 104–111	2006	Australia	Adjusting to new body shape	Painful sex	Altered perceptions of sexuality (breasts)	Changes in bladder function	Challenges of breasfeeding	Pain and complications associated with breasfeeding	Exasperation with crying baby	Dealing with feelings of tiredness and stress	Family members negative attitudes to breasfeeding	Importance of expert health advice	Prioritize baby health needs over their own	Lack of professional interest in mother's wellbeing	Use of the internet and online support groups for information	Value peer support groups	Frustration with long waiting times for professional support
Martin A, Horowitz C, Balbierz A, Howell EA. Views of Women and Clinicians on Postpartum Preparation and Recovery. Matern Child Health J (2014) 18:707–713	2014	USA	Women unprepared for physical, emotional and psychological changes	Frustration with lack of continuity of carer	Poor post-natal follow up	Disconnect between women's needs and providers actions	Women more concerned with psycho-social issues rather than clinical issues	Lack of information & support prior to discharge	Feeling that providers could be more pro-active in telling women what to expect	Info needed on 'how to cope after a c.section'
Martínez-Martínez A, Arnau J, Salmerón JA, Velandrino AP, Martínez ME. (2017) The sexual function of women during puerperium: a qualitative study, Sexual and Relationship Therapy, 32:2, 181-194	2017	Spain	Post-natal tiredness reduces sex drive	Defer to partner but don't feel like sex	Dwelling on traumatic birth reduces sex drive	Baby becomes the priority (ahead of partner & self)	Diisatisfaction & shame associated with change in body image reduces libido	Unwillingness to have sex because of fear of getting pregnant again	No cahnges in sexual desire	Physical effects of birth reduce arousal (bladder problems, dryness)	View breasts in a non-sexual way	Changes in sleeping arrangements reduces opportunity for sex	Reluctance to return to work	Shared responsibility of raising a child more important than sex
Mbekenga CK, Christensson K, Lugina HI, Olsson P. Joy, struggle and support: Postpartum experiences of ﬁrst-time mothers in a Tanzanian suburb. Women and Birth 2011; 24: 24—31	2011	Tanzania	Relief and happiness on surviving childbirth	Respect from others on 'becoming a woman'	Adjusting to changes in daily routines	Appreciation of support from immediate family	Conflict between cultural practices and provider advice (feeding, bathing)	Desire for more information (hygiene & vaccinations)	Look to community elders for clinical advice & information	Practice to abstain from sex for 3-4 years	Lack of knowledge/information r.e. contraception - Belief that contraceptive methods (condoms, pills) may be harmful	Baby as focus of attention caused tension in relationships	Importance of practical support from partner	Lack of staff hinders care
Merighi MAB, Gonçalves R, Rodrigues IG. Experiencing the postpartum period: A comprehensive approach of social phenomenology. Rev Bras Enferm 2006 nov-dez; 59(6): 775-9.	2006	Brazil	Baby becomes the number 1 priority	Feelings of stress and exhaustion	Experiencing a sense of loss for previous life (loss of freedom)	Feelings of loneliness	Conflicting emotions - happy and joyous and dissatisfaction	Feeling of being valued and more complete	Greatr joy - truly living for the first time	Importance of continuity of care	Need for health professionals to recognise psycho-social issues as well as clinical
Nieterman E, Fox B. Controlling the unruly maternal body: Losing and gaining control over the body during pregnancy and the postpartum period. Social Science & Medicine 174 (2017) 142-148	2017	Canada	Worry that weight gain during pregnancy will not disappear post-natally	Desire to regain a sense of control over their body (diet, exercise)	Change in perception of breasts as source of food	Women feel 'betrayed' by their bodies if not doing the 'natural' work of mothering	Despondancy at not being able to breastfeed	Waiting 6 weeks before exercising	Desire to get body back 'into shape'	More difficult for 'working class' women to afford exercise programmes or peer support groups	Importance of 'me time'
Paz Pascual C, Artieta Pinedo I, Grandes G, Espinosa Cifuentes M, Gaminde Inda I, Payo Gordon J. Perceived needs of women regarding maternity. Qualitative study to redesign maternal education	2016	Spain	Feelings of being overwhelmed in the immediate p-partum hinder information retention	Pressure to breastfeed causes anxiety	Want more breastfeeding support after birth	Guilt from not choosing /inability to breastfeed	Prioritize information from providers over other sources	Desire to be part of a peer group	Want an online guide to address common post-partum problems
Price SL, Aston M, Monaghan J, Sim M, Murphy GT, Etowa J, et al. Maternal Knowing and Social Networks: Understanding First-Time Mothers’ Search for Information and Support Through Online and Offline Social Networks. Qualitative Health Research 2018, 28(10): 1552 –1563	2018	Canada	Seeking reassurance about what is 'normal'	Confusion with conflicting information from different sources	Experiencing worries and doubt about breastfeeding	Conflicts between intuition and expert advice	Importance of seeking validation from other mothers (peers)	Not wanting to be perceived as a 'bad mother'	Perception that nobody talks about how difficult the post-partum period is	Too much time spent 'googling' for information added to stress	Difficulty in establishing a routine	Value in peer support groups (non-hierarchical)	Feelings of isolation where support groups weren't available	Value on-line forums for quick responses (particularly personal face-book groups)	Want more opportunities for face to face peer support
Razurel C, Bruchon-Schweitzer M, Dupanloup A, Irion O, Epiney M. Stressful events, social support and coping strategies of primiparous women during the postpartum period: a qualitative study. Midwifery 2011; 27: 237–242	2011	Switzerland	Negative experiences of breasfeeding	Guilt and despair at not being able to breastfeed	Lack of psycho-social support from providers	Breastfeeding portrayed in such a positive light but reality very different	Need for consistent advice from providers	Prioritize advice from health professionals	Difficulty seeing through the façade of being the 'good mother'	No use giving info antenatally as the focus is on birth	Need for social support
Riberio JP, Lima FBC de, Soares TMS et al. Needs felt by women in the puerperal period. J Nurs UFPE online, Recife, 2019; 13(1):61-9	2019	Brazil	Feelingsof happiness and fulfilment	Wonder, joy - the best moment of life	Need for a variety of sources of support (family, providers and online)	Feelings of extreme tiredness and exhaustion	Nothing to complain about' with regard to professional support	Having to adjust to new routines (centred around baby)	Fear of leaving baby alone	Crying with the baby for no obvious reason	Feeling anxious and stressed	Need for reassurance from health professionals	Dealing with physical impact of birth (stitches, infections)	Need for more consultations during post-natal phase	Gradually feeling competent as a mother	Understanding the different reasons for crying
Rotich E, Wolvaardt L. A descriptive study of the health information needs of Kenyan women in the first 6 weeks postpartum. BMC Pregnancy and Childbirth (2017) 17:385	2017	Kenya	Handling challenges associated with breastfeeding	Understanding the different reasons for crying	Want basic information on how to care for the baby	Keen to know abour progress - baby development	Want information on how to assess the baby (coughs, rashes, etc)	Need for more services for mothers of pre-term babies	Practical concerns about leaving the house (safety)	Mothers want dietary advice too (especially to maximise breastfeeding)	Want information on how to manage the physical impact of birth (c.s. wounds, stitches, headaches, bleeding)	Information given too soon after birth (too fatigued to absorb)	Want information on when to resume sex	Need for clear and consistent information
Runquist J. Persevering Through Postpartum Fatigue. JOGNN, 36, 28-37; 2007	2007	USA	Negative impact of not getting enough sleep effects all aspects of life	Fatigue causes inability to focus on anything	Desire for a protracted period of sleep	Importance of family support	Need for multiple sources of information	Ability to let go of previous routines (cleaning, washing, etc)	Perseverence despite exhaustion	Unrealistic expectations about post-birth recovery	Recovery of the familiar self	Putting the needs of the baby before everything else
Salim NR, Junior HPOS, Gualda DMR.Everyday behavioral and physical changes in women during the postpartum period - a qualitative approach. Online Brazilian Journal of Nursing 2010; 9(1)	2010	Brazil	Preoccupation with the baby (domestic chores don't get done)	Positive post-natal behaviour changes (less selfish, more calm)	Shame associated with body image (not wanting to be seen)	Concerns about healing in the perineum	Importance of cultural beliefs about healing
Salim NR, Araújo NM, Gualda DMR. Body and Sexuality: Puerperas’ Experiences. Rev. Latino-Am. Enfermagem 2010 Jul-Aug; 18(4):732-9	2010	Brazil	Positive post-natal behaviour changes (less selfish, more calm)	Difficulty adjusing to new routines	Shame associated with body image (not wanting to be seen)	Concerns about healing in the perineum	Resuming sex when the body is ready (could be before or after 40 days)	Mourning loss of sexual activity	Sex now better than before	Fear of becoming pregnant again	Unwillingness to have sex with baby in the room	Different attitudes to post-partum sex (man & woman) cause tension		Sexual information needs met by family and friends
Salim NR, Gualda DMR. Sexuality in the puerperium: the experience of a group of women. Rev Esc Enferm USP2010; 44(4):888-95	2010	Brazil	Information from different sources about when to resume sex	Resuming sex when the body is ready (could be before or after 40 days)	Mourning loss of sexual activity	Sex now better than before	Different attitudes to post-partum sex (man & woman) cause tension	Concerns about healing in the perineum	Fears associated with resuming sex because of the potential for pain	Fear of becoming pregnant again	Unwillingness to have sex with baby in the room	Worries about being able to satisfy their partner sexually
Slomian J, Emonts P, VigneronL, Acconcia A, Glowacz F, Reginster JY, Oumourgh M, Bruyère O. Identifying maternal needs following childbirth: A qualitative study among mothers, fathers and professionals. BMC Pregnancy and Childbirth (2017) 17:213	2017	Belgium	Idealization of motherhood very different to reality	Would like to have been better prepared for post-natal period	Regrets about not listening to their intuition	Need for more practical (care-giving) information	Need for more information about related services (birth registration, social work, physio, etc;)	Need for consistent and reliable information	Need for reassurance about being a 'good mother'	Coping with feelings of exhaustion	More focus on mother as well as baby	Need for partner and family support	Need for professional support (to help with depression)	Assessing 'normality' by meeting with peers and/or experienced mums	Feelings of loneliness and isolation	Support through web-groups of peers	Want help with practical chores (e.g. household cleaner)
Stevens J, Schmied V, Burns E, Dahlen HG. Skin-to-skin contact and what women want in the ﬁrst hours after a caesarean section. Midwifery 2019; 74: 140–146	2019	Australia	Want to connect with their baby immediately after a c.s.	Value having partners involved with the baby immediately after a c.s.	Importance of skin to skin after a c.s.	Value breastfeeding immediately after a c.s.	Important to have health professionals who advocate for women
Tsai SY, Hu WY, Lee YL, Wu CY. Infant sleep problems: A qualitative analysis of ﬁrst-time mothers' coping experience. Midwifery 30 (2014) 750–755	2014	Taiwan	Interpreting infant sleep patterns and defininng problems	Developing perseverence and persistence with strategies	behavioural actions to manage sleep problems	Informal help seeking from family and friends	Seeking medical help - a less used approach
Way S. A qualitative study exploring women’s personal experiences of their perineum after childbirth: Expectations, reality and returning to normality. Midwifery 28 (2012) e712–e719	2012	UK	Striving for normality - the wish to regain normal bodily functions and daily activities, and regain the familiar body	Preparing for the unknown - expectations about the perineum after birth	Unexpected severity of the pain	Finding ways to soothe perineal pain	Fears about pain, damage, and damage to sutures	Behavrioural adaptation to pain and fear	Getting back to normal daily life tasks	Recovery of the familiar self
Wilkins C. A qualitative study exploring the support needs of ﬁrst-time mothers on their journey towards intuitive parenting. Midwifery 2006;22: 169–180	2006	UK	Expert to novice - going from feeling competent in life to not knowing what to do with a new baby	Expectation that mothering will be instinctive and shock when it isn't	Overwhelming responsibility	Losing touch with the outside world	trying to navigate a baby-unfriendly society	Perceiving expertise - assuming others know how to mother	Value professional advice	Gaining confidence in ability to mother	Finding support from other mothers	Mothering intuitively
Yeh YC, St John W, Chuang YH, Huang YP. The care needs of postpartum women taking their first time of doing the month: a qualitative study, Contemporary Nurse 2017; 53(5): 576-588	2017	Taiwan	The need to replenish and the traditional practice of doing the month as a way to do this	Learning to care for the baby	Adjusting to new identity as a mother	Emotional and practical support from family and friends	The need to be understood	Need for flexiblity from the postnatal care centre staff
Young E. Maternal expectations: do they match experience? Community Practitioner Oct 2008; 81(10):27-30	2008	UK	The need to debrief childbirth experiences	Shock and feeling unprepared for the reality of having a baby	Feeling the need for emotional support from others	Strain on the relationship with partner and need for support around that
Zamawe CF, Masache GC, Dube AN. The role of the parents’ perception of the postpartum period and knowledge of maternal mortality in uptake of postnatal care: a qualitative exploration in Malawi. International Journal of Women’s Health 2015;7: 587–594	2015	Malawi	Postnatal care as vital for mothers' health and wellbeing (particularly primips)	The impact of pregnancy and childbirth experiences on postnatal health and wellbeing	Poor experiences of postnatal care	Prioritisation of care for the baby over postnatal care for the mother

## Sheet: Sheet3
Overwhelming feelings of joy and love for the new baby	Coping with periods of low mood, depression and loneliness	Anxiety and Fear about new responsibilities	Dealing with feelings of acute fatigue & exhaustion		Adjusting to new routines within local cultural conext	Prioritizing the needs of the baby	Recognition of personal growth	Challenges of breastfeeding	Dealing with changes in sexual behaviour	Redefining Identity and Relationships	Developing a relationship with baby	Practical & emotional support from partner, family and elders	Value information and support from health professionals	Value information and support from peer groups	Importance of online information	Coping with labour/birth induced trauma and pain	Coming to terms with changes in body image	Value continuity of care	Need for consistent information	Value woman centred care	More emphasis on mums	Organizational systems hinder care
Feelings of excitement and love	Frequent mood changes	Overwhelmed by new resposibilities	Physical and emotional tiredness		Recognition of lifestyle changes and shift in family dynamics	Baby becomes the number 1 priority x2	Positive post-natal behaviour changes (less selfish, more calm) x3	Concerns and anxieties about beastfeeding	Resumed sex after health professional advice or adhering to cultural norms	Strain on the relationship with partner and need for support around that	Understanding the different reasons for crying	Importance of mother for support	Usefulness of practical classes to deal with early motherhood	Importance of peers for support	Want an online guide to address common post-partum problems	Women unprepared for physical, emotional and psychological changes	Shame associated with body image (not wanting to be seen)	Importance of continuity of care(r) x4	Inconsistent information could be confusing	Disconnect between women's needs and providers actions	Lack of psycho-social support from providers	Hospital procedures interfere with sleep at night
Feelings of happiness and fulfilment	Feelings of helplessness	Importance of satisfying baby's nutritional needs (breasfeeding or otherwise)	Feelings of being overwhelmed in the immediate p-partum hinder information retention		Importance of establishing routines	Preoccupation with the baby (domestic chores don't get done)	Developing perseverence and persistence with strategies	Negative experiences of breasfeeding	Conflicting Information from different sources about when to resume sex	Unexpected strain on relationship (mum and dad)	Ability to recognise crying cues improves over time	Feeling the need for emotional support from others	Desire to spend longer in hospital to learn/practice feeding techniques	Importance of seeking validation from other mothers (peers)	Value on-line forums for quick responses (particularly personal face-book groups)	Preparing for the unknown - expectations about the perineum after birth	Desire to get body back 'into shape'	Frustration with lack of continuity of carer	Need for consistent and reliable information	Conflicts between intuition and expert advice	Prioritisation of care for the baby over postnatal care for the mother	Presence of visitors could be disturbing
Wonder, joy - the best moment of life	Depressed feelings assocaited with lack of control	Concerns about safety and wellbeing of the baby	Feelings of stress and exhaustion		Difficulty adjusing to new routines	Baby becomes the priority (ahead of partner & self)	Feeling of being valued and more complete	Handling challenges associated with breastfeeding	Resuming sex when the body is ready (could be before or after 40 days)	Finding time to be alone	Understanding the different reasons for crying	Importance of practical and emotional support from partner	Need for practical and consistent information from staff	Importance of peer support (mothers groups)	Use of the internet and online support groups for information	Difficulty in juggling baby demands with healing from c.section	View breasts in a non-sexual way		Need for clear and consistent information	Need for more services for mothers of pre-term babies	Important to have health professionals who advocate for women	Hospital routines disturb valuable rest time
Feelings of joy and happiness	Conflicting emotions	Worries about taking care of a baby	Feelings of extreme tiredness and exhaustion		Adjusting to changes in daily routines	Prioritize baby health needs over their own	Perseverence despite exhaustion	Value breastfeeding immediately after a c.s.	Defer to partner but don't feel like sex	Importance of 'me time'	Learning to recognise crying cues	Need for social, emotional and practical support	Want basic information on how to care for the baby	Desire to be part of a peer group	Support through web-groups of peers	Unexpected severity of the pain	Diisatisfaction & shame associated with change in body image reduces libido		Frustration at inconsistent information	Need for flexiblity from the postnatal care centre staff	Women more concerned with psycho-social issues rather than clinical issues	Difficulty sleeping in a shared hospital room
Lots of positive feelings including joy, tranquility and happiness	Unexpected feelings of loneliness	Feeling the weight of new resposibilities	Feelings of exhaustion		Huge adjustments to routine (going out, shopping)	Putting the needs of the baby before everything else	Gaining confidence in ability to mother	Concerns about breasfeeding	Painful sex	Different attitudes to post-partum sex (man & woman) cause tension	Importance of skin to skin after a c.s.	Value having partners involved with the baby immediately after a c.s.	Need for information & reassurance from health professionals	Importance of peer support		Changes in bladder function	Sensitive to people's perception of body shape		Importance of consistency of information	Value feeling 'cared for' in hospital environment	Lack of emotional support from professionals	Preference for individual hospital rooms
Greatr joy - truly living for the first time	Feeling of being 'burdened' by the baby	Feelings of anxiety and fear about ability to cope	Exasperation with crying baby		trying to navigate a baby-unfriendly society	Desire to NOT revolve life around the baby's needs	Feelings of strength from becoming a family	Dealing with the challenges of breasfeeding	Experiencing sex as painful (body not healed properly)	Baby as focus of attention caused tension in relationships	1st time mothers found crying babies tugged on their heartstrings	Importance of family support	Keen to know abour progress - baby development	Desire for peer to peer group support services	Too much time spent 'googling' for information added to stress	Concerns about healing in the perineum x2	Frustration and upset at not being able to lose weight		Confusion with conflicting information from different sources	Info needed on 'how to cope after a c.section'	Lack of professional interest in mother's wellbeing	Poor condition of units noted by parents - not very nurturing
Conflicting emotions - happy and joyous and dissatisfaction	Feelings of guilt for not loving the baby	Concerns about the use of dummies (pacifiers)	Feelings of exhaustion from not sleeping properly		Having to adjust to new routines (centred around baby)	Difficulty in taking care of their own needs (nothers)	Growing feelings of competence & confidence	Pain and complications associated with breasfeeding	Altered perceptions of sexuality (breasts)	Recovery of the familiar self x2	Belief that a delayed response to crying was better for the baby	Informal help seeking from family and friends	Need for more practical (care-giving) information	Finding support from other mothers		Finding ways to soothe perineal pain	Unrealistic expectation that body would quickly return to normal		Need for consistent advice from providers	Pressure to breastfeed	Too much priority given to baby	Lack of staff meant delays in responding and increased anxiety
Feelings of overwhelming love for the baby	Feelings of guilt/shame at not being a happy mother	Trying to keep the baby safe	Difficulty in absorbing information while exhausted		Ability to let go of previous routines (cleaning, washing, etc)		Mothers feel more compassionate, less selfish and more responsible	Value time in hospital to establish breasfeeding	Children become the priority rather than sex	Difficulty coming to terms with being a mother	Reluctance to leave baby alone	Emotional and practical support from family and friends	Want information on how to assess the baby (coughs, rashes, etc)	Importance of peer support (women's groups)		Fears about pain, damage, and damage to sutures				Pressure to breastfeed successfully	Need for health professionals to recognise psycho-social issues as well as clinical	Lack of staff at hospital led to frustration
	Guilt and despair at not being able to breastfeed	Fear of leaving baby alone	Dealing with feelings of tiredness and stress		Adjusting to the difficulties of tackling previously simple tasks (leaving the house)		Feeling of becoming a 'better woman'	Breastfeeding portrayed in such a positive light but reality very different	Anxiety diminished sex drive	Adjusting to new identity as a mother	Want to connect with their baby immediately after a c.s.	Value support, especially from mother	Mothers want dietary advice too (especially to maximise breastfeeding)	Value in peer support groups (non-hierarchical)		Mobility affected because of pain from giving birth				Some women felt partners were excluded in post-natal period	More focus on mother as well as baby	Difficulty in accessing midwives
	Experiencing a sense of loss for previous life (loss of freedom)	Overwhelming responsibility	Coping with feelings of exhaustion		Difficulty in establishing a routine		Feelings of becoming a family	Want more breastfeeding support after birth	Physical effects of birth reduce arousal (bladder problems, dryness)	Difficulty in adjusting to new role	Importance of building a relationship with the baby (singing, hugging, gazing)	Need for support from partner	Prefer to be given info from health professionals	Assessing 'normality' by meeting with peers and/or experienced mums		Waiting 6 weeks before exercising				Importance of midwife observing care at home	Post-natal care focus on baby (clinical) and not fears/anxieties of mother	Frustration with long waiting times for professional support
	Feelings of loneliness	Mothers experience a physical stress response to a crying baby	Negative impact of not getting enough sleep effects all aspects of life		Adjusting to practicalities (shopping, going out)		Mothering intuitively		Fears associated with resuming sex because of the potential for pain			Need for partner and family support	Mothers want dietary advice too (especially to maximise breastfeeding)	Want more opportunities for face to face peer support		Needing time to heal	Striving for normality - the wish to regain normal bodily functions and daily activities, and regain the familiar body			Appreciate nurses taking baby for a while to get some sleep		Frustration with hospital systems (getting medication when required)
	Crying with the baby for no obvious reason	Prolonged crying gets on mothers nerves			Reluctance to return to work		Gradually feeling competent as a mother		Unwillingness to have sex with baby in the room x2			Importance of support from family	Value professional advice	Value peer support groups		Unrealistic expectations about post-birth recovery
	Lots of negative feelings including anxiety, tiredness, physical post-birth pain and worries about baby's future	Feeling pressure to manage alone	Coping with sleep deprivation		Behavioural adaptation to pain and fear		Desire to remain calm		Reduced sexual activity and contraception		Learning to care for the baby	Importance of practical support from partner	Value information from health professionals			Want information on how to manage the physical impact of birth (c.s. wounds, stitches, headaches, bleeding)						Poor post-natal follow up
	Feelings of loneliness and isolation	Completely overwhelmed with anxiety during post-natal period	Fatigue causes inability to focus on anything		Getting back to normal daily life tasks		Feeling of being valued and more complete		Want information on when to resume sex			Importance of family support	Nothing to complain about' with regard to professional support			Dealing with physical impact of birth (stitches, infections)						Poor experiences of postnatal care
	Feelings of loneliness and depression	Shock and feeling unprepared for the reality of having a baby	Desire for a protracted period of sleep		Practical concerns about leaving the house (safety)		Respect from others on 'becoming a woman'		Resuming sex when the body is ready (could be before or after 40 days)				Feeling that providers could be more pro-active in telling women what to expect	Perception that nobody talks about how difficult the post-partum period is		The impact of pregnancy and childbirth experiences on postnatal health and wellbeing						Need for more consultations during post-natal phase
	Feelings of isolation where support groups weren't available	1st time mums less confident about soothing techniques	behavioural actions to manage sleep problems		Unable to perform normal chores around the house				Mourning loss of sexual activity x2			Importance of receiving experiential advice from health professionals, mothers and friends	Lack of information & support prior to discharge	Wanted a DVD highlighting new parents experiences		The need to debrief childbirth experiences						Want a package of services to help build family security
	Feelings of loss of control and inadequacy	1st time mums more keen to stop the baby crying			Conflict between cultural practices and provider advice (feeding, bathing)				Sex now better than before			Sexual information needs met by family and friends	Appreciate nurses taking baby for a while to get some sleep	Need for reassurance about being a 'good mother'		Difficulty coming to terms with birth experience
	Feelings of helplessness				Importance of cultural beliefs about healing				No cahnges in sexual desire				Need for reassurance from staff	Seeking reassurance about what is 'normal'		Dwelling on traumatic birth reduces sex drive
	Lonely and exhausting time in hospital								Increased sexual satisfaction after birth			Family members negative attitudes to breasfeeding	Need for reassurance from health professionals	More difficult for 'working class' women to afford exercise programmes or peer support groups
		Desire to be seen as competent parents			Importance of family/cutural practices in the first 40 days				Worries about being able to satisfy their partner sexually			Disappointment that family support tailed off	Midwife seen as main source of information
		Idealization of motherhood very different to reality			The need to replenish and the traditional practice of doing the month as a way to do this				Practice to abstain from sex for 3-4 years			Mother perceived to be interfering	Information given too soon after birth (too fatigued to absorb)
		Expert to novice - going from feeling competent in life to not knowing what to do with a new baby							Feelings of exhaustion limited sexual activity				Want post-natal info to be given early (during pregnancy)
		Perceiving expertise - assuming others know how to mother							Post-natal tiredness reduces sex drive			Importance of multiple sources of support	No use giving info antenatally as the focus is on birth
		Difficulty seeing through the façade of being the 'good mother'							Fear of becoming pregnant again			Need for a variety of sources of support (family, providers and online)	Physical presence of a midwife in the immediate ppartum viewed as important									Value regular home visits
									Fear of becoming pregnant again				Desire for more information (hygiene & vaccinations)
									Unwillingness to have sex because of fear of getting pregnant again
									Lack of knowledge/information r.e. contraception - Belief that contraceptive methods (condoms, pills) may be harmful
												Want help with practical chores (e.g. household cleaner)

## Sheet: Sheet4
	Review finding	Studies contributing to the review finding [code]	Methodological Limitations	Adequacy of Data	Coherence	Relevance	CERQual Assessment	Explanation of confidence in the evidence assessment
	Value feelings of overwhelming joy and happiness - The birth of a baby can generate feelings of great happiness and joy and, for primiparous women, in particular, unexpected sensations of overwhelming love (rarely or never experienced before)	7 studies - Cronin C (2003, Ireland); Deave T (2008, UK), Javadifar N, (2016, Iran); Kalinowski LC (2012, Brazil); Mbekenga (2011, Tanzania); Merighi MAB,(2006, Brazil); Riberio JP (2019, Brazil)	Major methodological limitations in 1/7 studies (around overall design, sampling, data collection and analysis) and moderate limitations in 2/7 studies around data collection and analysis	Moderate concerns about adequacy of data as 3/7 studies come from one country (Brazil)	Moderate concerns around coherence given the range of emotions expressed by women in other findings	Minor concerns about relevance as the finding captures feelings related to the birth of the baby rather than needs/values in the post-natal period	Low	Finding downgraded because of concerns around the methodological limitations and adequacy of data contributing to the finding
	Coping with periods of low mood, depression and loneliness - For some mothers the post-natal period is permeated with feelings of isolation and loneliness sometimes coupled with a sense of loss for their previous pre-natal self. Such emotions sometimes alternate with feelings of joy and love leaving them feeling conflicted. Some mothers also experience a loss of control and feelings of guilt for …	11 studies - Cronin C (2003, Ireland); Clark A (2009, Australia); Demarchi (2017, Brazil); Haga SM (2012, Norway); Kurth (2016, Switzerland); Javadifar N, (2016, Iran); Kalinowski LC (2012, Brazil); Merighi MAB,(2006, Brazil); Razurel (2011, Switzerland); Riberio JP (2019, Brazil); Slomian (2017, Belgium)	Major methodological limitations in 1/11 studies (around overall design, sampling, data collection and analysis) and moderate limitations in 4/11 studies around data collection and analysis	Relatively rich data from a range of settings and contexts though lacking data from LMICs	Minor concerns about coherence given the range of different emotions and the conflicting nature of some of them	Finding broadly in accord with context of review question	Moderate	Finding downgraded because of some concerns around the methodological limitations of the studies contributing to the finding as well as the lack of data from LMICs
	Anxiety and fear about new responsibilities - For some mothers, the responsibility of taking care of a baby is experienced as overwhelming or shocking. Mothers describe anxiety and worry about their baby's safety and wellbeing, and about aspects of baby care e.g. feeding, whether to use dummies/pacifiers, how to soothe infant crying. Perceived social expectations to be a "good mother" and assumpt…	11 studies: Gaboury (2017, Canada); Kurth (2016, Switzerland); Slomian (2017, Belgium); Wilkins (2006, UK); Kalinowski (2012, Brazil); Young (2008, UK); Kurth (2014, Switzerland); Price (2018, Canada); Forster (2008, Australia); Razurel (2011, Switzerland); Riberio (2019, Brazil)	Major methodological limitations in 2/11 studies (around study design, sampling, data collection and analysis) and moderate in 3/11 (around study design, sampling or data collection and analysis)	Relatively rich data from a range of settings and contexts though lacking data from LMICs	Minor concerns about coherence - anxiety/fear experienced in relation to different aspects of the postnatal period (baby/babycare, personal coping, social expectations).	Finding in accord with the review question	Moderate	Finding downgraded because of some concerns around the methodological limitations of the studies contributing to the finding as well as the lack of data from LMICs
	Coping with feelings of acute fatigue and exhaustion - Women experience extreme tiredness and exhaustion, often compounded by a lack of sleep which can impact on many aspects of life. This can leave women feeling stressed and unable to focus or retain information (including information and advice given by health professionals).	13 studies: Kurth (2010, Switzerland); Martínez-Martínez (2017, Spain); Paz Pascual (2016, Spain); Runquist (2007, USA); Merighi (2006, Brazil); Tsai (2014, Taiwan); Riberio (2019, Brazil); Cronin (2003, Ireland); DeMaria (2019, USA); Kalinowski (2012, Brazil); Kurth (2016, Switzerland); Maher (2006, Australia); Slomian (2016, Belgium)	Major methodological limitations in 2/13 studies (around study design, sampling, analysis, audit trail) and moderate in 5/13 (around study design, sampling, data collection, data analysis).	Rich data from a range of settings and contexts though lacking data from LMICs	Very minor/no concerns about coherence - finding is expressed consistently in terms of tiredness, exhaustion and the impact of these	Finding in accord with the review question	Moderate	Finding downgraded because of some concerns around the methodological limitations of the studies contributing to the finding as well as the lack of data from LMICs
	Adjusting to new routines within local, cultural context - Women describe challenges in establishing and/or adjusting to new routines, and letting go of old ones. There may be competing demands e.g. between new routines centred around the baby and societal structures (baby-unfriendly society) or economic considerations (need to go back to work). Some women have cultural beliefs and practices pert…	16 studies - Demarchi (2017, Brazil); Way (2012, UK); Javadifar (2016, Iran); Kurth (2014, Switzerland); Salim (2010, Brazil); Mbekenga (2011, Tanzania); Yeh (2017, Taiwan); Wilkins (2006, UK); Riberio (2019, Brazil); Runquist (2007, USA); Kurth (2016, Switzerland); Price (2018, Canada); Cronin (2003, Ireland); Martínez-Martínez (2017, Spain); Rotich (2017, Kenya); Kalinowski (2012, Brazil)	Major methodological limitations in 2/16 studies (design, sampling, data collection, analysis) and moderate in 3/16 (around design, sampling, data colletion and analysis).	Minor concerns - rich data from a variety of settings with respect to adjustment but fewer studies addressing cultural practices	Minor concerns about coherence - this finding pertains to adjusting and adapting in relation to different aspects of the postnatal period (daily life/routines, conflict between new needs/routines and society/economic needs, and conflict between new needs/routines and care provider advice)	Finding in accord with the review question	High	Finding comes from a large number of mostly good-quality studies, is highly relevant, and has few concerns about coherence.
	Prioritizing the needs of the baby - Women tend to prioritize the needs of their baby above all else, often at the expense of intimate concerns like their close relationships and their own self-care needs but also in relation to more practical activities like domestic chores and household maintenance. Some experienced mothers were aware of this focus (after previous births) and actively decided n…	9 studies - Kurth (2016, Switzerland); Kurth (2010, Switzerland); Martínez-Martínez (2017, Spain); Merighi MAB,(2006, Brazil); Salim (2010a, Brazil); Rotich (2017, Kenya); Yeh (2017, Taiwan); Maher (2006, Australia); Runquist (2007, USA)	Major methodological limitations in 2/9 studies (design, sampling, data collection, analysis) and moderate in 2/9 (around design, sampling, data colletion and analysis).	Minor concerns - realtively rich data though largely restricted to high income settings	Moderate concerns around coherence as some multiparous mothers were determined not to put the needs of the baby above all else	Finding broadly in accord with context of review question	Low	Finding downgraded because of minor concerns around the methodological limitations of the studies contributing to the finding as well as the lack of coherence across studies
	Recognition of personal growth - Women experience positive changes in their well-being ranging from an increased confidence and competence in their ability to mother to previously unacknowledged feelings of responsibility, calmness and perseverence, particularly amongst first-time mothers. Sometimes women are aware of an increase in their own sense of self worth and express this in terms of being…	11 studies - Deave T (2008, UK), Javadifar N, (2016, Iran); Kalinowski LC (2012, Brazil); Mbekenga (2011, Tanzania); Merighi MAB,(2006, Brazil); Riberio JP (2019, Brazil); Salim (2010a, Brazil); Haga SM (2012, Norway); Tsai (2014, Taiwan); Runquist (2007, USA); Wilkins (2006, UK);	Major methodological limitations in 1/11 studies (design, sampling, data collection, analysis) and moderate in 3/11 (around design, sampling, data colletion and analysis).	Minor concerns - realtively rich data though largely restricted to high income settings	Minor concerns around coherence given the variety of ways this finding was expressed	Finding broadly in accord with context of review question	Moderate	Finding downgraded because of some concerns around the methodological limitations of the studies contributing to the finding as well as the limited data from LMICs
	Challenges of breastfeeding - Women value breastfeeding and generally appreciate the support available during their stay in hospital. However, they often find the practical reality of breastfeeding at odds with their expectations and experince anxiety, frustration and sometimes pain in their attempts to establish the practice.	8 studies - Kurth (2014, Switzerland); Maher (2006, Australia): Forster (2008, Australia); Kalinowski LC (2012, Brazil); Paz Pascual (2016, Spain); Razurel (2011, Switzerland); Rotich (2017, Kenya); Stevens (2019, Australia)	Major methodological limitations in 1/7 studies (design, sampling, data collection, analysis) and moderate in 2/7 (around design, sampling, data colletion and analysis).	Minor concerns around adequacy of data as 3/7 studies come from 1 country (Australia)	Minor concerns around coherence given the range of issues idenitified by women in relation to breastfeeding practices	Finding in accord with context of review question	Moderate	Finding downgraded because of concerns about the adequacy and coherence of data contributing to the finding
	Dealing with changes in sexual behaviour - Women have to deal with a variety of different sex related issues in the post-natal period and would like more information from health professionals, particularly about when to resume sex and access contraceptive resources. Women may experience changes in their sex drive (positive or negative), painful sex, unsatisfactory sex or feel reluctant to have se…	8 studies - Salim (2010a, Brazil); Salim (2010b, Brazil); Salim (2010c, Brazil); DeMaria (2019, USA); Rotich (2017, Kenya); Martínez-Martínez (2017, Spain); Mbekenga (2011, Tanzania); Cronin (2003, Ireland);	Major methodological limitations in 3/8 studies (design, sampling, data collection, analysis) and moderate in 2/8 (around design, sampling, data colletion and analysis).	Minor concerns about adequacy of data as the findings from 3 studies come from the same group of 6 women (Salim 2010, a,b & c).	Minor concerns around coherence given the range of issues idenitified by women in relation to libido and sexual activity	Finding broadly in accord with context of review question	Low	Finding downgraded because of concerns about the methodological limitations in 3 studies contributing to the review finding as well as minor concerns about the adequacy of data supporting the finding
	Redefining identity and relationships - Some women, particularly first-time mothers, find the transition to motherhood difficult and feel insecure with their new identity. They struggle with the loss of the 'familiar self' and their desire to spend some time alone and this can cause tension in their relationships with partners or parents	9 studies - Salim (2010c, Brazil); Cronin (2003, Ireland); Deave T (2008, UK), Javadifar N, (2016, Iran); Young (2008, UK); Yeh (2017, Taiwan); Way (2012, UK); Mbekenga (2011, Tanzania); Nieterman (2017, Canada)	Major methodological limitations in 2/8 studies (design, sampling, data collection, analysis) and moderate in 3/8 (around design, sampling, data colletion and analysis).	Relatively rich data from a range of settings and contexts	Minor concerns around coherence given the range of issues idenitified by women regarding re-establishing their identity and subsequent relational impact	Finding broadly in accord with context of review question	Moderate	Finding downgraded because of concerns about methodologiacal limitations and coherence of the data across settings
	Developing a relationship with the baby - Women want to form an immediate relationship with their baby and try to achieve this by lots of contact and stimulataion (e.g. gazing, hugging, kissing & singing) sometimes finding it difficult to leave the baby alone. Recognizing, understanding and responding to different crying cues is particularly important for first time mothers as a way of facilitati…	9 studies - Kurth (2010, Switzerland); Kurth (2014, Switzerland); Kurth (2016, Switzerland); Kalinowski LC (2012, Brazil); Rotich (2017, Kenya); Stevens (2019, Australia); Yeh (2017, Taiwan); Tsai (2014, Taiwan); Riberio JP (2019, Brazil)	Major methodological limitations in 1/9 studies (design, sampling, data collection, analysis) and moderate in 2/9 (around design, sampling, data colletion and analysis).	Relatively rich data from a range of settings and contexts	Minor concerns around coherence given the range of issues idenitified and the discrepencies between 1st time mothers and experienced mothers, particularly around crying	Finding in accord with context of review question	Moderate	Finding downgraded because of concerns about methodologiacal limitations and coherence of the data in different population groups
	Importance of practical and emotional support from partner, family and elders - Most women greatly value the multiple levels of support they receive from their partner, parents and, in certain contexts, community elders. Women appreciate practical help with the baby's care needs and household tasks as well as emotional support to help them deal with the myriad of emotions that arise during the po…	18 studies - Kurth (2014, Switzerland); Kurth (2016, Switzerland); Deave T (2008, UK); Stevens (2019, Australia); Yeh (2017, Taiwan); Tsai (2014, Taiwan); Riberio JP (2019, Brazil); Maher (2006, Australia): Forster (2008, Australia); Demarchi (2017, Brazil); Cronin (2003, Ireland); Javadifar (2016, Iran); Haga SM (2012, Norway); Mbekenga (2011, Tanzania); Runquist (2007, USA); Slomian (2017, Belg…	Major methodological limitations in 1/18 studies (design, sampling, data collection, analysis) and moderate in 4/18 (around design, sampling, data colletion and analysis).	Rich data from a range of settings and contexts	Minor concerns around coherence given the limited number of studies reporting on the negative impact of this kind of support	Finding in accord with context of review question	High
	Value practical advice, information and support from health professionals - Women value support, reassurance and information from health professionals especially around baby development, hygeine & vaccinations, nutrition (for baby AND mother) and practical care-giving tips. Some women would like to be given more information in the early post-natal phase (prior to discharge), whilst others would p…	16 studies - Kurth (2010, Switzerland); Kurth (2016, Switzerland); Deave T (2008, UK); Stevens (2019, Australia); Mbekenga (2011, Tanzania); Runquist (2007, USA); Slomian (2017, Belgium); Gaboury (2017, Canada); Martin (2014, USA); Cronin (2003, Ireland); Forster (2008, Australia); Kalinowski LC (2012, Brazil); Rotich (2017, Kenya); Wilkins (2006, UK); Paz Pascual (2016, Spain); Razurel (2011, Sw…	Moderate methodological limitations in 2/16 studies (around design, sampling, data colletion and analysis).	Rich data from a range of settings and contexts	Minor concerns around coherence as several studies emphasize the need for more information from health professionals	Finding in accord with context of review question	High
	Value, information, support and reassurance from peers and peer groups - Women value the emotional support, reassurance and informational resources they acquire from meeting with other mothers (especially first-time mums) in formal or informal peer support groups. They appreciate the non-hierarchical nature of these groups and the normalization of perceived insecurities about being a "good mother…	15 studies - Deave T (2008, UK); Maher (2006, Australia); Demarchi (2017, Brazil); Cronin (2003, Ireland); Javadifar (2016, Iran); Haga SM (2012, Norway); Mbekenga (2011, Tanzania); Slomian (2017, Belgium); Young (2008, UK); Razurel (2011, Switzerland); Nieterman (2017, Canada); Wilkins (2006, UK); Paz Pascual (2016, Spain); Price (2018, Canada); Salim (2010b, Brazil)	Major methodological limitations in 3/15 studies (design, sampling, data collection, analysis) and moderate in 3/15 (around design, sampling, data colletion and analysis).	Minor concerns - realtively rich data though largely restricted to high income settings	Studies appear to be reasonably coherent with regard to this finding	Finding in accord with context of review question	High
	Importance of online sources of support and information - Some women (especially first-time mums) highlighted the importance of online support groups and web based sources of information. Some wanted an online guide to address common post-natal concerns although others found too much "googling" added to their levels of stress and anxiety	Maher (2006, Australia); Slomian (2017, Belgium); Paz Pascual (2016, Spain); Price (2018, Canada)	Major methodological limitations in 1/4 studies (design, sampling, data collection, analysis) and moderate in 1/4 (around design, sampling, data colletion and analysis).	Moderate concerns as relatively slim data from HICs only	Moderate concerns about coherence as finding reflects conflict about the value of online support and largely comes from 1st time mothers only	Finding broadly in accord with context of review question	Low	Finding downgraded because of concerns abouit the quality of data and the level of coherence within and across studies
	Coping with labour and birth induced trauma - Women feel unprepared for the physical and psychological effects of labour & birth induced trauma and the impact this has on their ability to provide appropriate care for their baby (and other children). Women experience feelings of fear and anxiety assocaited with the long-term management of cesarean section wounds, perineal damage, bladder problems,…	15 studies - Riberio JP (2019, Brazil); Maher (2006, Australia); Demarchi (2017, Brazil); Salim (2010a, Brazil); Salim (2010b, Brazil); Runquist (2007, USA); Gaboury (2017, Canada); Way (2012, UK); Martin (2014, USA); Nieterman (2017, Canada); Rotich (2017, Kenya); Zamawe (2015, Malawi); Haga SM (2012, Norway); Martínez-Martínez (2017, Spain); Young (2008, UK);	Major methodological limitations in 4/15 studies (design, sampling, data collection, analysis) and moderate in 3/15 (around design, sampling, data colletion and analysis).	Rich data from a range of settings and contexts	Minor concerns about coherence as some women focused on the physical impact of labour and birth whilst others discussed the psychological impact	Finding in accord with context of review question	High
	Coming to terms with changes in body image - Some women struggle with feelings of shame, embarrassment and insecurity about their post-birth body image. Unrealistic expectations of how quickly they can get 'back into shape' sometimes leads to frustration and changes in their sexual identity, e.g. viewing their breasts in a non-sexual way or experiencing a reduction in their sex drive, may also ca…	6 studies - Clark (2009, Australia); DeMaria (2019, USA); Martínez-Martínez (2017, Spain); Salim (2010a, Brazil); Salim (2010b, Brazil); Way (2012, UK)	Major methodological limitations in 1/6 studies (design, sampling, data collection, analysis) and moderate in 1/6 studies (around design, sampling, data colletion and analysis).	Minor concerns - relatively rich data though largely restricted to high income settings	Minor concerns about coherence as the finding refelects both acknowledgement of a change in body image (usually perceived negatively) and a desire to get back into shape (perceived positively)	Finding broadly in accord with context of review question	Low	Finding downgraded because of concerns around adequacy of data (only from HICS) and coherence in attitude towards body image
	Value continuity of care - Women want to build a relationship with health professionals during the post-natal period and may become frustrated if continuity of care isn't available	5 studies - Deave T (2008, UK); Forster (2008, Australia); Kurth (2016, Switzerland); Martin (2014, USA); Merighi MAB,(2006, Brazil);	Moderate methodological limitations in 2/5 studies (around design, sampling, data colletion and analysis).	Moderate concerns about adequacy of data as the finding is largely restricted to high income settings and 2 of the 5 studies contributing to the finding come from the same group of Swiss women	Finding is coherent though based on limited data	Finding in accord with context of review question	Low	Finding downgraded because of concerns around the adequacy and quality of the data
	Need for consistent information - Women want consistent information from health professionals (e.g. around breastfeeding, care practices, nutrition and clinical or informal observations) and express frustration when information is conflicting or inconsistent	7 studies - Cronin C (2003, Ireland); Kurth (2016, Switzerland); Forster (2008, Australia); Price (2018, Canada); Rotich (2017, Kenya); Razurel (2011, Switzerland); Stevens (2019, Australia)	Moderate methodological limitations in 2/7 studies (around design, sampling, data colletion and analysis).	Minor concerns - relatively rich data largely restricted to high income settings and expressed in both positive and negative terms	Finding is coherent across and between studies	Finding in accord with context of review question	Moderate	Finding downgraded because of concerns around adequacy of data (largely limited to HICs)
	Value woman-centred care - Women want to feel 'cared for' during the immediate post-natal period and would like personal preferences to be acknowledged by health professionals. These may include not feeling pressure to breastfeed, recognizing and acting on maternal intiution, involving partners in care-giving practices and being more flexible in meeting women's needs. More tailored support for mo…	10 studies - Cronin C (2003, Ireland); Deave T (2008, UK); Kurth (2010, Switzerland); Kurth (2016, Switzerland); Forster (2008, Australia); Haga SM (2012, Norway); Price (2018, Canada); Rotich (2017, Kenya); Martin (2014, USA); Yeh (2017, Taiwan);	Moderate methodological limitations in 4/10 studies (around design, sampling, data colletion and analysis).	Minor concerns - relatively rich data largely restricted to high income settings and expressed in both positive and negative terms	Minor concerns about coherence given the range of characteristics contributing to the finding	Finding in accord with context of review question	Moderate	Finding downgraded because of concerns around adequacy of data (largely limited to HICs) and coherence of the finding across settings
	Need for greater emphasis on mothers' wellbeing - Although women recognize and appreciate the attention on the post-natal care needs of their baby they sometimes feel their own emotional and psycho-social needs are overlooked or neglected by health professionals.	10 studies - Demarchi (2017, Brazil); Gaboury (2017, Canada); Haga SM (2012, Norway); Maher (2006, Australia); Martin (2014, USA); Merighi MAB,(2006, Brazil); Razurel (2011, Switzerland); Slomian (2016, Belgium); Stevens (2019, Australia); Zamawe (2015, Malawi)	Major methodological limitations in 1/10 studies (design, sampling, data collection, analysis) and moderate in 3/10 studies (around design, sampling, data colletion and analysis).	Minor concerns - relatively rich data though largely restricted to high income settings	Finding is coherent across and between studies	Finding in accord with context of review question	High
	Organizational systems hinder effective care - Women may experience poor or inadequate care in the immediate post-partum period which may be exacerbated by organizational limitations (shared rooms, lack of privacy, poor hospital condition) and disruptive hospital routines (ward rounds, visiting hours). Perceived staff shortages leads to delays in calls for support and assistance and some women fe…	9 studies - Cronin C (2003, Ireland); Gaboury (2017, Canada); Kurth (2010, Switzerland); Forster (2008, Australia); Martin (2014, USA); Mbekenga (2011, Tanzania); Riberio JP (2019, Brazil); Maher (2006, Australia); Zamawe (2015, Malawi)	Major methodological limitations in 2/9 studies (design, sampling, data collection, analysis) and moderate in 2/9 studies (around design, sampling, data colletion and analysis).	Rich data from a range of settings and contexts	Minor concerns about coherence given the range of characteristics contributing to the finding	Finding broadly in accord with context of review question	Moderate	Finding downgraded because of concerns about the quality of some of the studies as well as the variance in the organizational issies contributing to the finding
